# Supplementary material for: Intratracheal trimerized nanobody cocktail administration suppresses weight loss and prolongs survival of SARS-CoV-2 infected mice
Source: Commun Med (Lond). 2022 Nov 26;2:152. doi: 10.1038/s43856-022-00213-5 (PMC9701191; doi:10.1038/s43856-022-00213-5)
Supplement: Supplementary file 2 — Supplementary Data [file 43856_2022_213_MOESM2_ESM.xlsx]

## Sheet: Fig 1a
D614G
Concentration	TP17			TP86			TP17+TP86
0.0098	54.5946	39.2109	56.261	56.758	54.9762	60.8097
0.0391	55.3002	61.8837	63.8141	85.1933	75.612	82.4107
0.1563	66.7608	77.0765	72.9937	90.1725	88.5039	88.0468
0.625	75.8384	72.8783	72.2837	85.1799	89.7154	87.1991
2.5	84.9847	80.8131	86.2716	88.5039	85.8367	90.6606
10	91.8012	90.7006	85.4817	87.421	87.9447	86.569
0.019531							49.3047	58.8305	52.8461
0.078125							65.0789	69.0707	72.8073
0.3125							77.1963	77.0721	75.1549
1.25							85.9033	78.3013	77.1298
5							84.8515	84.6607	81.5898
20							81.4921	86.3737	82.606
Beta
Concentration	TP17			TP86			TP17+TP86
0.0098	14.4755	-9.60527	-19.4914	-17.9792	-4.93489	-1.97748
0.0391	-15.121	-6.76437	25.787	-18.2569	-13.3956	6.31469
0.1563	-24.2535	17.3312	-35.6692	-29.6155	-30.9814	20.2019
0.625	-5.629	-24.2436	-41.9534	21.0249	13.1195	-7.82537
2.5	-18.009	14.1557	-9.79368	43.4224	59.0474	43.1051
10	-8.40049	-18.7279	-23.5842	49.7388	61.4867	62.4436
0.019531							7.18233	0.575865	10.229
0.078125							-10.1804	-14.2831	-12.285
0.3125							-7.48327	-5.18279	0.570907
1.25							32.9389	22.7577	29.1535
5							51.6898	55.4925	35.5715
20							64.0995	56.0478	66.2885
Gamma
Concentration	TP17			TP86			TP17+TP86
0.0098	2.51847	8.12849	-17.2529	15.337	11.1472	0.103775
0.0391	7.68861	3.63056	-4.31981	39.3135	25.4945	28.2097
0.1563	5.12523	-24.4955	-17.778	63.1771	48.2784	51.5233
0.625	-5.229	-11.5964	-4.49019	68.5021	65.2649	72.1311
2.5	-10.5447	-9.31803	0.57773	84.1612	87.671	84.3161
10	-15.3401	-7.13876	-46.2943	87.1598	88.4733	89.4924
0.019531							17.0485	6.02357	5.28011
0.078125							27.1301	33.5796	34.2425
0.3125							43.0386	43.7449	51.1779
1.25							73.1874	70.2291	72.7661
5							83.1452	85.8681	82.9686
20							91.1993	86.4845	87.0793
Delta
Concentration	TP17			TP86			TP17+TP86
0.0098	9.78	13	22.71	8.06	5.94	25.53
0.0391	7.89	11.19	13.27	19.67	21.14	16.59
0.1563	16.77	3.6	16.93	4.56	19.35	23.29
0.625	32.75	10.01	16.07	18.38	13.96	3.32
2.5	42.65	48.43	28.01	17.75	15.21	8.86
10	65.85	67.63	61.43	11.26	23.52	-4.08
0.019531							15.86	-10.45	26.79
0.078125							16.7	11.37	-18.23
0.3125							28.45	8.27	9.74
1.25							21.33	13.87	26.43
5							51.84	35.42	38.53
20							71.95	71.71	67.96
BA.1
Concentration	TP17			TP86			TP17+TP86
0.0098	-21.2045	-2.57215	-44.8871	42.5972	40.0878	39.7428	26.7566	15.872	5.80301
0.0391	2.60351	-10.5395	-15.1506	69.0401	71.6437	65.4329	60.8846	49.8745	54.2033
0.1563	-17.2522	-9.6926	-30.3952	84.8494	85.1004	87.6411	81.5245	77.1644	79.7993
0.625	-21.5809	-21.4241	-11.2296	96.2045	89.6173	89.931	90.6211	94.3225	93.601
2.5	-23.4003	-15.4642	-3.1054	97.5533	100.094	98.9021	97.3337	97.1456	93.3501
10	-11.0728	-6.99498	-7.71644	98.9962	100.157	99.2472	100.22	98.9335	100.188
BA.2
Concentration	TP17			TP86			TP17+TP86
0.0098	3.03161	1.00447	-2.66457	55.9774	51.4185	52.2912
0.0391	6.14456	6.8814	-3.55116	83.9834	84.2835	83.7881
0.1563	9.52928	9.89012	4.35951	95.9635	94.5769	95.5888
0.625	11.034	5.02643	0.861981	98.4623	98.7776	98.6616
2.5	15.8218	10.8216	6.16962	99.6946	99.498	99.6497
10	15.3422	11.4713	9.64011	99.436	99.4835	99.5679
0.019531							54.4826	49.9527	53.9338
0.078125							80.6369	82.9899	79.0834
0.3125							95.2748	94.3632	95.9873
1.25							98.6378	98.4518	98.4729
5							99.2829	99.4149	99.7183
20							100.047	99.7988	99.6774

## Sheet: Fig 1b
D614G
Concentration	TP86			Sotrovimab
0.0098	67.8896	67.533	66.7519	12.1533	12.5213	25.7181
0.0391	88.5041	87.3041	83.4608	63.9614	56.2719	60.2256
0.1563	92.4549	93.9492	93.8813	72.6441	77.9308	72.3555
0.625	93.2473	94.6058	92.0814	74.5686	80.6194	76.8554
2.5	94.6511	94.1021	94.2945	81.7911	82.0627	82.176
10	93.2021	93.8304	93.3153	81.2137	77.2516	80.959
BA.1
Concentration	TP86			Sotrovimab
0.0098	57.2581	65.043	46.5409	10.325	12.2301	2.08816
0.0391	67.2992	73.687	75.3904	37.1797	38.2555	39.5704
0.1563	84.6843	78.0949	84.8338	67.9567	66.9556	70.579
0.625	88.2854	93.1939	92.7755	82.6896	86.3803	83.1229
2.5	97.4598	95.9881	97.7811	94.0007	88.5618	90.3997
10	99.8058	99.9328	99.096	92.8278	95.1438	92.6335
BA.2
Concentration	TP86			Sotrovimab
0.0098	64.2421	58.3518	66.437	24.9872	16.6261	15.5153
0.0391	89.8336	87.2055	87.612	29.4981	27.3976	26.3182
0.1563	98.1826	98.6859	97.5243	41.0754	44.807	48.0498
0.625	99.441	99.7991	99.683	78.508	70.8801	74.7473
2.5	100.017	99.8233	99.7556	85.647	86.6731	83.5271
10	99.9734	99.6249	99.9685	90.879	91.6583	92.2923

## Sheet: Fig 2b
Body weihgt (g)				Dead
No./dpi			0	1	2	3	4	5	6	7	8	9	10	11	12	13	14
Control (PBS)	Male	#1	19.6	19.3	18.8	19.2	19.7	19.4	16.4	15	14.5
		#2	23	22.2	20	20.6	21.8	22.2	19.6	18	17.5	16.9
		#3	27	26.6	25.4	25.8	26.1	25.6	22.2	21.1	20.3
	Female	#1	17.6	16.8	16.5	16.7	16.7	15.8	13.2	11.9	11.6	11.4
		#2	21.7	20.7	20.8	21.2	21.1	20.9	19.4	17.8	17
		#3	23.4	22.7	22.3	22.8	23	22.9	21	19.2	18.4
VHH Abs 1,200 μg/kg	Male	#1	21.7	21.4	21.1	21.5	21.3	21.6	21.2	20.4	18.1	15.4	14.2	13.8
		#2	23.5	23	23	23.1	23.1	23.8	23.2	23	20.3	17.5	16.3	14.9	14.6
		#3	23.6	23.5	23.3	23.5	23.2	22.7	20.3	18.5	17.7
	Female	#1	19.6	18.3	18.1	18.4	19.2	19.6	18.9	18.8	19.1	18.6	17.1	15.2	13.7	13.9	14.2
		#2	19.8	18.2	17.6	17.9	18.3	18.6	17.6	15.2	14.2
		#3	24.3	23.3	22.4	22.8	22.9	23.1	22.7	20.1	18	15.5	14.7	14.3
Body weihgt (% of initial weight)
No./dpi			0	1	2	3	4	5	6	7	8	9	10	11	12	13	14
Control (PBS)	Male	1	100	98.4694	95.9184	97.9592	100.51	98.9796	83.6735	76.5306	73.9796
		2	100	96.5217	86.9565	89.5652	94.7826	96.5217	85.2174	78.2609	76.087	73.4783
		3	100	98.5185	94.0741	95.5556	96.6667	94.8148	82.2222	78.1481	75.1852
	Female	1	100	95.4545	93.75	94.8864	94.8864	89.7727	75	67.6136	65.9091	64.7727
		2	100	95.3917	95.8525	97.6959	97.235	96.3134	89.4009	82.0276	78.341
		3	100	97.0085	95.2991	97.4359	98.2906	97.8632	89.7436	82.0513	78.6325
VHH Abs 1,200 μg/kg	Male	1	100	98.6175	97.235	99.0783	98.1567	99.5392	97.6959	94.0092	83.4101	70.9677	65.4378	63.5945
		2	100	97.8723	97.8723	98.2979	98.2979	101.277	98.7234	97.8723	86.383	74.4681	69.3617	63.4043	62.1277
		3	100	99.5763	98.7288	99.5763	98.3051	96.1864	86.0169	78.3898	75
	Female	1	100	93.3673	92.3469	93.8776	97.9592	100	96.4286	95.9184	97.449	94.898	87.2449	77.551	69.898	70.9184	72.449
		2	100	91.9192	88.8889	90.404	92.4242	93.9394	88.8889	76.7677	71.7172
		3	100	95.8848	92.1811	93.8272	94.2387	95.0617	93.4156	82.716	74.0741	63.786	60.4938	58.8477

## Sheet: Fig 2c
Body weihgt (g)				Dead
No./dpi			0	1	2	3	4	5	6	7	8	9	10	11	12	13	14
Control (PBS)	Male	#1	23.3	21.8	21.5	21.8	22.4	22.3	20.8	18.9	18
		#2	23.7	23.2	23	23.2	23.5	23.1	21	19.3	18.5
		#3	26.8	26.5	25.8	25.7	26.1	26.3	23.3	22	21.6
	Female	#1	18	16.8	16.7	17.1	17	17.4	16.3	14.4	14
		#2	20.7	20.2	20.1	21.2	20.6	20.6	18.2	14.7	15.4	14.6
		#3	19.9	18	17.8	18.6	18.7	18.7	16.8	16.4	13.3	13	12.5
VHH Abs 1,200 μg/kg	Male	#1	31	30.4	29.8	29.9	30.3	30.5	30.1	28.9	25.6	23.8	21.5	20.8
		#2	22.4	22.1	21.3	22	22.5	22.5	21.5	19.3	18.3
		#3	23.6	23.4	23.7	23.8	23.9	24.4	24.4	24.6	24.4	24.2	24.1	24.1	23.7	22.8	21.9
	Female	#1	22.6	21.4	20.9	21.4	21.7	22	21	21	21.1	20.4	17.4	15.5	14.3	13.6
		#2	18.8	18.4	17.8	18.3	18.8	19.2	17.7	15.8	14.1	13.1	12.4
		#3	17.4	17.3	16.6	16.7	17.2	17.5	16.3	13.3	12.4	12.1
Body weihgt (% of initial weight)
No./dpi			0	1	2	3	4	5	6	7	8	9	10	11	12	13	14
Control (PBS)	Male	1	100	93.5622	92.2747	93.5622	96.1373	95.7082	89.2704	81.1159	77.2532
		2	100	97.8903	97.0464	97.8903	99.1561	97.4684	88.6076	81.4346	78.0591
		3	100	98.8806	96.2687	95.8955	97.3881	98.1343	86.9403	82.0896	80.597
	Female	1	100	93.3333	92.7778	95	94.4444	96.6667	90.5556	80	77.7778
		2	100	97.5845	97.1014	102.415	99.5169	99.5169	87.9227	71.0145	74.3961	70.5314
		3	100	90.4523	89.4472	93.4673	93.9698	93.9698	84.4221	82.4121	66.8342	65.3266	62.8141
VHH Abs 1,200 μg/kg	Male	1	100	98.0645	96.129	96.4516	97.7419	98.3871	97.0968	93.2258	82.5806	76.7742	69.3548	67.0968
		2	100	98.6607	95.0893	98.2143	100.446	100.446	95.9821	86.1607	81.6964
		3	100	99.1525	100.424	100.847	101.271	103.39	103.39	104.237	103.39	102.542	102.119	102.119	100.424	96.6102	92.7966
	Female	1	100	94.6903	92.4779	94.6903	96.0177	97.3451	92.9204	92.9204	93.3628	90.2655	76.9912	68.5841	63.2743	60.177
		2	100	97.8723	94.6809	97.3404	100	102.128	94.1489	84.0426	75	69.6809	65.9574
		3	100	99.4253	95.4023	95.977	98.8506	100.575	93.6782	76.4368	71.2644	69.5402

## Sheet: Fig 2d
Body weihgt (g)				Dead
No./dpi			0	1	2	3	4	5	6	7	8	9	10	11	12	13	14
Control (PBS)	Male	#1	27.7	26.8	26.2	26.9	26.8	27.1	26.4	23.9	23	22.1	21.8
		#2	28.3	27.8	27.4	27.6	28.3	28.3	27.8	25.6	22.7	22.1	21.3	20.5
		#3	27.8	26.2	27.1	27.1	27.4	27.6	26.3	23.3	22.1	21.3
	Female	#1	21.7	21.2	21.3	21.4	21.5	20.7	19.3	17.8	16.1	14.4	13.4	12.8
		#2	21.6	21	21.3	21.9	21.2	21.3	20.2	17.8	16.6	15.8	15.7
		#3	21.4	20.7	20.7	21.2	21.7	22	20.2	18.6	17.3	17.1
VHH Abs 1,200 μg/kg	Male	#1	27.4	26.8	26.7	26.6	27.4	26.8	26.8	26.5	24.4	22.3	21.2	20.7	20.5
		#2	25	24.2	23.5	23.9	24.3	24	22.4	21.1	19.6	19.3
		#3	26	25.3	25.3	25.2	25.6	25.6	24.7	22.7	21.5	20.8	20.4	19.9	19.7
	Female	#1	22.2	21.8	20.9	19.3	22.3	22.7	22	19.8	18.1	17.2	16.9	16.5
		#2	22	21.5	19.7	18.6	22.2	22.4	22.7	21.8	21.4	19.4	17.9	15.8	14.3	13.3	12.9
		#3	24.8	24.6	22.5	21.2	25.1	25.4	24.6	22.7	20.3	19.7	19.4	19.1	18.9
Body weihgt (% of initial weight)
No./dpi			0	1	2	3	4	5	6	7	8	9	10	11	12	13	14
Control (PBS)	Male	1	100	96.7509	94.5848	97.1119	96.7509	97.8339	95.3069	86.2816	83.0325	79.7834	78.7004
		2	100	98.2332	96.8198	97.5265	100	100	98.2332	90.4594	80.212	78.0919	75.265	72.4382
		3	100	94.2446	97.482	97.482	98.5612	99.2806	94.6043	83.8129	79.4964	76.6187
	Female	1	100	97.6959	98.1567	98.6175	99.0783	95.3917	88.9401	82.0276	74.1935	66.3594	61.7512	58.9862
		2	100	97.2222	98.6111	101.389	98.1481	98.6111	93.5185	82.4074	76.8519	73.1481	72.6852
		3	100	96.729	96.729	99.0654	101.402	102.804	94.3925	86.9159	80.8411	79.9065
VHH Abs 1,200 μg/kg	Male	1	100	97.8102	97.4453	97.0803	100	97.8102	97.8102	96.7153	89.0511	81.3869	77.3723	75.5474	74.8175
		2	100	96.8	94	95.6	97.2	96	89.6	84.4	78.4	77.2
		3	100	97.3077	97.3077	96.9231	98.4615	98.4615	95	87.3077	82.6923	80	78.4615	76.5385	75.7692
	Female	1	100	98.1982	94.1441	86.9369	100.45	102.252	99.0991	89.1892	81.5315	77.4775	76.1261	74.3243
		2	100	97.7273	89.5455	84.5455	100.909	101.818	103.182	99.0909	97.2727	88.1818	81.3636	71.8182	65	60.4545	58.6364
		3	100	99.1935	90.7258	85.4839	101.21	102.419	99.1935	91.5323	81.8548	79.4355	78.2258	77.0161	76.2097

## Sheet: Fig 2e
		sgRNA copy number from RT-PCR (a)	Total RNA (250 uL of lysate )	sgRNA copy number (250 ul Lysate)	sgRNA copy number (Organ)
3dpi control	1	311323	26355	3.28197e+08	3.93836e+09
	2	151997	19965	1.21385e+08	1.45661e+09
	3	141374	23825	1.34729e+08	1.61675e+09
	4	188867	19755	1.49242e+08	1.79091e+09
	5	91849.6	21105	7.75395e+07	9.30474e+08
3dpi VHH	1	65531.5	24000	6.29103e+07	754923375
	2	80263.8	23405	7.51429e+07	901715073
	3	94758.6	19680	7.4594e+07	8.95128e+08
	4	66468	26215	6.96983e+07	8.3638e+08
	5	86796.3	25845	8.973e+07	1.07676e+09

## Sheet: Suppl Fig 2
D614G
Dillution	DP17			TP17			DP86			TP86
0.0098	11.4316	-1.44419	-5.03793	54.5946	39.2109	56.261	23.0247	34.1185	32.8342	56.758	54.9762	60.8097
0.0391	17.1454	21.178	11.8359	55.3002	61.8837	63.8141	68.7505	70.5163	64.8423	85.1933	75.612	82.4107
0.1563	20.2096	16.1157	35.7021	66.7608	77.0765	72.9937	90.3184	90.5683	88.7164	90.1725	88.5039	88.0468
0.625	40.9538	49.0792	39.301	75.8384	72.8783	72.2837	95.6856	96.2155	94.1005	85.1799	89.7154	87.1991
2.5	69.5121	59.5741	63.1701	84.9847	80.8131	86.2716	98.1705	97.5484	98.6532	88.5039	85.8367	90.6606
10	69.9261	80.6886	72.8638	91.8012	90.7006	85.4817	99.3093	99.2644	98.7696	87.421	87.9447	86.569
Beta
Dillution	DP17			TP17			DP86			TP86
0.0098	-0.20874	2.66279	-3.1868	14.4755	-9.60527	-19.4914	-15.0348	-14.5484	-22.7916	-17.9792	-4.93489	-1.97748
0.0391	-10.8974	7.42043	-7.18598	-15.121	-6.76437	25.787	-7.9474	-16.0429	-13.1289	-18.2569	-13.3956	6.31469
0.1563	14.2248	6.39484	-22.997	-24.2535	17.3312	-35.6692	-19.9374	1.66136	-12.5921	-29.6155	-30.9814	20.2019
0.625	5.4741	8.07516	-6.47437	-5.629	-24.2436	-41.9534	1.8067	-1.27548	-1.99167	21.0249	13.1195	-7.82537
2.5	8.08296	-8.42795	-7.69905	-18.009	14.1557	-9.79368	0.517917	7.15818	22.1131	43.4224	59.0474	43.1051
10	16.0467	-0.6811	3.58688	-8.40049	-18.7279	-23.5842	32.5881	31.3146	36.9591	49.7388	61.4867	62.4436
Gamma
Concentration	DP17			TP17			DP86			TP86
0.0098	6.29436	-3.81823	-2.58811	2.51847	8.12849	-17.2529	6.38583	-1.66198	-0.84545	15.337	11.1472	0.103775
0.0391	-2.6575	-0.1592	4.88702	7.68861	3.63056	-4.31981	14.3431	10.1036	14.246	39.3135	25.4945	28.2097
0.1563	-1.30314	6.59807	4.85792	5.12523	-24.4955	-17.778	17.2229	26.6253	17.7765	63.1771	48.2784	51.5233
0.625	-1.84041	-7.39218	1.67385	-5.229	-11.5964	-4.49019	32.729	32.9554	30.7166	68.5021	65.2649	72.1311
2.5	3.54497	1.58319	-1.19382	-10.5447	-9.31803	0.57773	48.8592	45.2213	58.6251	84.1612	87.671	84.3161
10	2.42267	6.00558	-7.70783	-15.3401	-7.13876	-46.2943	82.3466	77.6182	82.7423	87.1598	88.4733	89.4924
Delta
Concentration	DP17			TP17			DP86			TP86
0.0098	-2.09584	-0.05129	0.593364	9.77599	12.9998	22.7121	-8.61433	-8.78947	-8.83325	8.05701	5.93895	25.531
0.0391	5.42854	-2.81549	6.50345	7.89348	11.1893	13.2684	3.02067	-5.88441	-7.43164	19.6694	21.145	16.5877
0.1563	3.96808	-5.33066	-4.21201	16.7707	3.6009	16.9342	7.06267	-7.51774	14.9022	4.56259	19.354	23.2923
0.625	-15.213	-3.74858	4.00943	32.7515	10.0135	16.0659	17.3885	2.88833	2.26354	18.3845	13.9557	3.32057
2.5	14.6566	28.7353	10.4608	42.6527	48.4326	28.0131	2.25173	-9.52545	1.43949	17.7479	15.2055	8.85518
10	24.8591	29.4669	32.0359	65.8521	67.6314	61.4291	5.73091	-9.73847	-1.06609	11.2633	23.5181	-4.07708
